# Supplementary material for: Chemical Transformations of Lignin Under the Action of 1-Butyl-3-Methylimidazolium Ionic Liquids: Covalent Bonding and the Role of Anion
Source: Int J Mol Sci. 2025 Nov 30;26(23):11627. doi: 10.3390/ijms262311627 (PMC12691707; doi:10.3390/ijms262311627)
Supplement: Supplementary file 1 [file ijms-26-11627-s001.zip]

Archive with 1 entries (1 files):
- ijms-4004012-supplementary.pdf
